# Supplementary material for: FHOD1, a Formin Upregulated in Epithelial-Mesenchymal Transition, Participates in Cancer Cell Migration and Invasion
Source: PLoS One. 2013 Sep 26;8(9):e74923. doi: 10.1371/journal.pone.0074923 (PMC3784416; doi:10.1371/journal.pone.0074923)
Supplement: Table S1 — Gene lists utilized in the Venn diagram of Figure 1A . (XLSX) [file pone.0074923.s003.xlsx]

## Sheet: spont_and_ind_venn_table
Downregulated					Upregulated
Total (407)	43B vs 43A (25)	43Asna vs 43A (229)	both (153)		Total (241)	43B vs 43A (167)	43Asna vs 43A (39)	Both (35)
KRT6A	CDC42EP5	SPINT2	KRT6A		MEG3	LOC642460	CPVL	MEG3
KLK5	FOSB	FGFBP1	KLK5		BGN	CPA3	MME	BGN
LAD1	MATN2	CCND2	LAD1		COL1A1	COL1A2	MYPN	COL1A1
KRT6C	TAGLN	LCP1	KRT6C		COL8A1	LOC645638	NPTX1	COL8A1
S100A9	GTSF1	ANXA8	S100A9		LOC642460	BAMBI	ANPEP	SCG5
CDH1	FOS	LOC652846	CDH1		SCG5	AMPH	PLIN2	COL5A2
CD24	OLR1	ANXA8L2	CD24		CPA3	LOC100133866	TRIM55	LOX
KLK6	ATF3	SFN	KLK6		COL5A2	C5orf13	FBXO32	TFPI
LCN2	TACSTD2	TP63	LCN2		COL1A2	TRIM58	ABCC3	IGFN1
MAL2	INHBB	SOX15	MAL2		LOX	PSG5	G0S2	NNMT
KRT19	LRFN3	C19orf33	KRT19		LOC645638	DAB2	KLRC2	FILIP1L
IRX4	EIF4E3	KRT17	IRX4		TFPI	PDGFRB	SOD2	PLEKHG4
KISS1	CYP1A1	LAMA5	KISS1		IGFN1	PSG3	LAMA4	DIO2
KRT6B	AP1M2	TNFRSF6B	KRT6B		BAMBI	STC2	IL8	SRGN
S100A8	SGK1	CDH3	S100A8		AMPH	KIAA0367	WISP2	SLC2A3
LAMA3	ZFP36	KRT81	LAMA3		NNMT	PLAC8	TXNIP	TBL1X
CXCL16	CRIP1	KCTD12	CXCL16		LOC100133866	FOLR3	C1QTNF1	EFEMP2
CA2	CYB5R2	KRT80	CA2		FILIP1L	IL12A	CA12	COL12A1
CDC42EP5	EFEMP1	TP73L	KRT14		C5orf13	GYG2	GSTM1	RBPMS2
KRT14	FAM89A	C1orf106	TMEM16A		PLEKHG4	PMP22	LSAMP	MAP1B
TMEM16A	SEMA4A	ALDH1A3	RAB25		DIO2	PGCP	C21orf81	MYLK
RAB25	SERPINB5	S100A2	ANO1		TRIM58	OR2T8	MIR1978	VIM
ANO1	OXTR	LIPG	KRT5		PSG5	HSPB3	CSF2	MOXD1
KRT5	SGK	LOC653110	IGFBP3		DAB2	ARID5B	ENO2	PAM
IGFBP3	FAM83D	SAA1	OVOL2		PDGFRB	CITED2	AADAC	MXD4
OVOL2		TNFRSF21	CST6		SRGN	HEG1	FAM24B	SYT11
CST6		ITGB4	LOC651397		PSG3	SYTL2	DPYSL3	DTNA
LOC651397		GPR56	EPCAM		STC2	MXRA5	MMP1	PCOLCE2
EPCAM		RAB38	TACSTD1		KIAA0367	PRSS7	CLDN11	C1S
TACSTD1		ATP6V0E2	UCA1		PLAC8	VASN	FAM69A	CDH2
UCA1		RAB17	TMEM30B		SLC2A3	PSG4	AKR1B1	WNT5A
TMEM30B		CXCL1	NCCRP1		FOLR3	SGCE	LOC729970	SPP1
NCCRP1		FHOD3	GPX2		IL12A	ALPK2	LUM	KCNIP3
GPX2		ASS1	LOC649970		GYG2	SYNC1	LOC283050	PARVG
LOC649970		EFNB2	LMTK3		PMP22	PSG9	FOXF1	IL6
LMTK3		FAM83A	FGFR3		PGCP	CYBRD1	GSTM2
FGFR3		SERINC2	IL1RN		TBL1X	LOC392437	TRNP1
IL1RN		PTGES	CORO1A		OR2T8	ABI3BP	HPCAL1
CORO1A		C13orf15	PRSS8		EFEMP2	ROR2	NOV
PRSS8		BIK	PTHLH		HSPB3	C21orf7
PTHLH		SERPINA1	CRB3		COL12A1	MAP1LC3A
CRB3		PADI3	DMKN		ARID5B	RAB3IL1
DMKN		ANXA8L1	TRIM29		CITED2	PAPPA
TRIM29		BIRC3	ST14		RBPMS2	PRKCA
ST14		IL1A	S100P		MAP1B	SEZ6L2
S100P		ARTN	RBP1		MYLK	SPARC
RBP1		PODXL	KRT13		HEG1	WNT5B
KRT13		AFAP1L2	C1orf116		SYTL2	LOXL1
C1orf116		RBM47	MMP9		MXRA5	CNN1
MMP9		ACAT2	SLPI		PRSS7	RTN1
SLPI		TINAGL1	PROM2		VASN	LOC389300
PROM2		LOC390557	VGLL1		PSG4	KHDRBS3
VGLL1		DSP	FOXQ1		SGCE	PRR16
FOXQ1		FAM84B	PDZK1		ALPK2	LACTB
PDZK1		CXCR7	P2RY2		VIM	RPS27L
P2RY2		CSF2	CKMT1A		SYNC1	LOC388681
CKMT1A		PLAU	CYGB		PSG9	RHOU
CYGB		PCDH7	GPR110		CYBRD1	ADAMTS1
GPR110		CNTN1	MPZL2		MOXD1	KLF9
MPZL2		CITED4	CRABP2		LOC392437	NXF3
CRABP2		SOX7	JUP		ABI3BP	OR2T12
JUP		TH	GJB2		ROR2	ATP2B4
GJB2		KRT86	ZBED2		C21orf7	QPRT
FOSB		LOC340274	KLK8		MAP1LC3A	ASAM
ZBED2		TNFAIP3	CTSL2		RAB3IL1	BDNF
KLK8		TSPAN13	ELF3		PAPPA	ITGA11
MATN2		FLJ40504	WFDC2		PAM	PCDH18
CTSL2		DHRS3	PPP1R14C		PRKCA	PELI2
ELF3		ARHGDIB	UGT1A6		SEZ6L2	LOC100128892
WFDC2		ALOX5AP	KLK9		SPARC	APCDD1L
PPP1R14C		KRT18P13	KLK10		WNT5B	LOC653513
TAGLN		DBNDD2	WNT7A		LOXL1	NEXN
GTSF1		ADAM8	WDR66		MXD4	FLJ10916
UGT1A6		CXADR	AIF1L		SYT11	PLCB4
KLK9		KRT7	GJB4		CNN1	F2R
FOS		ANXA3	PRRG2		RTN1	FGF2
KLK10		MIR205	ANKRD22		LOC389300	CPA4
WNT7A		KCNK1	KLK7		KHDRBS3	SFRP1
WDR66		TNFSF10	CIDEA		PRR16	STK32B
AIF1L		MMP28	ARHGAP8		LACTB	TSPAN10
GJB4		TUBA4A	TMEM125		RPS27L	ENPP2
PRRG2		TPD52L1	GRTP1		LOC388681	TCEA3
ANKRD22		BTBD11	KRTCAP3		RHOU	TXNRD1
KLK7		PKP2	VSNL1		ADAMTS1	ATP8B2
CIDEA		IFI27	KRT15		DTNA	INHBE
ARHGAP8		CLDN1	CLDN7		KLF9	SCG2
TMEM125		CYP27B1	KRT16		NXF3	AOX1
GRTP1		HES1	LOC606724		OR2T12	PDE7B
KRTCAP3		SLC2A9	LOC650517		ATP2B4	POLR3G
VSNL1		C8orf55	EHF		QPRT	HECW2
KRT15		HAS3	EPHA1		ASAM	CRIM1
CLDN7		CNTNAP2	GJB3		BDNF	LOC100127983
KRT16		KIAA1671	MAL		ITGA11	PRKD1
LOC606724		CYP2J2	KRT17P3		PCDH18	ODZ3
LOC650517		GBP4	ID1		PELI2	HLX
EHF		IL28RA	HES2		LOC100128892	LOC647588
EPHA1		SULF2	KLK11		APCDD1L	PRRX2
GJB3		AGPAT9	WNT10A		LOC653513	ARHGEF6
MAL		AMTN	ITGB2		NEXN	IL1RAPL1
KRT17P3		SEMA4D	COL17A1		FLJ10916	ENG
ID1		FLJ22662	SCNN1A		PLCB4	DOCK11
HES2		PDPN	FAM181B		F2R	FLNC
OLR1		TMEM51	CALML3		FGF2	LEF1
KLK11		AR	C10orf116		CPA4	NFIB
WNT10A		MGC42367	IRF6		SFRP1	PRSS12
ATF3		DSG3	FERMT1		PCOLCE2	PCLO
ITGB2		PAQR4	HOOK1		STK32B	AFP
COL17A1		MYO5C	LOC388564		TSPAN10	F2RL2
SCNN1A		FOXA2	ZFP42		ENPP2	PDE5A
TACSTD2		KCNS3	FGD3		TCEA3	TP53INP1
FAM181B		SOX9	CAMK2N1		C1S	APOE
CALML3		RHPN2	PLCH2		TXNRD1	PVRL3
INHBB		ALDH3A1	CGN		ATP8B2	TIE1
C10orf116		SVIL	FUT3		INHBE	IGFBP5
IRF6		TNF	DUSP10		SCG2	RHOQ
FERMT1		KRT8	DLK2		AOX1	CCDC80
HOOK1		PLEK2	C12orf54		PDE7B	FBN2
LOC388564		LAMB3	MFAP5		POLR3G	CSPG4
ZFP42		ABLIM1	TNNI2		HECW2	NFIX
FGD3		LOC392871	SLC1A3		CRIM1	PRAME
CAMK2N1		PERP	PHACTR3		LOC100127983	SP140
PLCH2		LPAR5	SPRR2D		PRKD1	OLFML3
CGN		SNCG	IL1R2		ODZ3	PLOD2
FUT3		CTSH	TGFA		HLX	ANKRD30B
LRFN3		FYB	MALL		LOC647588	HEYL
DUSP10		NET1	FXYD3		PRRX2	LIMS2
DLK2		PRAGMIN	MUC20		ARHGEF6	C5orf21
EIF4E3		DLL1	JAG2		IL1RAPL1	IL7R
C12orf54		FOXA1	RNASE7		CDH2	ProSAPiP1
CYP1A1		MGC57346	PDZK1P1		ENG	SDC2
MFAP5		RARRES3	A2ML1		WNT5A	TIMP2
TNNI2		MST1R	RBM35A		DOCK11	CTSF
SLC1A3		C20orf75	CCL5		FLNC	LOC646491
PHACTR3		CD82	ERP27		LEF1	PSG6
AP1M2		HS3ST1	CKMT1B		NFIB	KAT2B
SPRR2D		BRI3BP	PMEPA1		PRSS12	CGNL1
IL1R2		CD9	NMU		SPP1	DDIT3
TGFA		KCNN4	EPN3		PCLO	CADM1
SGK1		BACE2	MARVELD3		AFP	MSRB3
MALL		CD74	SUSD2		F2RL2	TPM2
FXYD3		LOC644743	MAP7		PDE5A	C1R
MUC20		C16orf74	GRHL2		TP53INP1	LHFPL2
JAG2		PLS1	LAMC2		APOE	LOC729009
RNASE7		ID3	CDS1		PVRL3	PKD2
PDZK1P1		CENTA1	TGM2		TIE1	NRP1
ZFP36		ITGA2	PPP2R2B		KCNIP3	PAPSS2
A2ML1		ADRB2	GJB5		IGFBP5	HLA-DMA
RBM35A		OCIAD2	ACOT11		RHOQ	RBMS3
CCL5		SLFN11	LOC100134370		CCDC80	SERPINE1
CRIP1		PPL	ERBB3		FBN2	SYDE1
ERP27		TAGLN3	GBP6		CSPG4	CSRP1
CKMT1B		DSC2	MB		NFIX	FSTL1
PMEPA1		RASSF7	RTKN		PRAME	EML1
NMU		LOC650428			SP140	ZCCHC5
CYB5R2		PKP1			OLFML3	SCARF2
EPN3		RNF165			PLOD2	JAZF1
MARVELD3		UPP1			ANKRD30B	C14orf132
EFEMP1		NCOA7			HEYL	PSG2
SUSD2		MCM4			LIMS2	FERMT2
MAP7		FOXO1			C5orf21	ARMCX3
GRHL2		CREG1			IL7R	RAB32
FAM89A		DUSP6			ProSAPiP1	ADCY9
SEMA4A		CMTM7			SDC2	MAP1LC3B
LAMC2		LOC647954			TIMP2	PEA15
CDS1		LAPTM5			CTSF	MFGE8
SERPINB5		STAP2			LOC646491	FAM127A
OXTR		ARL14			PSG6	TCEAL3
TGM2		S100A14			KAT2B
PPP2R2B		LYPD3			CGNL1
GJB5		GSDMC			DDIT3
ACOT11		SMPDL3B			CADM1
SGK		LOC100133583			MSRB3
LOC100134370		LTB			TPM2
ERBB3		NP			C1R
FAM83D		THBS1			LHFPL2
GBP6		LOC646723			LOC729009
MB		ST6GALNAC2			PKD2
RTKN		COL18A1			NRP1
SPINT2		MOSC1			PAPSS2
FGFBP1		STMN3			HLA-DMA
CCND2		GALNTL4			RBMS3
LCP1		PRKCH			SERPINE1
ANXA8		PCSK9			SYDE1
LOC652846		SDC1			CSRP1
ANXA8L2		SERTAD4			FSTL1
SFN		C10orf35			PARVG
TP63		JAG1			EML1
SOX15		MYB			ZCCHC5
C19orf33		IL4R			SCARF2
KRT17		CDC45L			JAZF1
LAMA5		PSTPIP2			C14orf132
TNFRSF6B		C16orf75			PSG2
CDH3		LOC399965			FERMT2
KRT81		FJX1			ARMCX3
KCTD12		LOC642299			RAB32
KRT80		FBP1			ADCY9
TP73L		F11R			IL6
C1orf106		SHROOM2			MAP1LC3B
ALDH1A3		TRIP13			PEA15
S100A2		C1orf135			MFGE8
LIPG		LRG1			FAM127A
LOC653110		MTSS1			TCEAL3
SAA1		TMEM132A			CPVL
TNFRSF21		C2orf55			MME
ITGB4		SLC37A2			MYPN
GPR56		CAV2			NPTX1
RAB38		ACOT7			ANPEP
ATP6V0E2		EVPL			PLIN2
RAB17		MGST2			TRIM55
CXCL1		CBS			FBXO32
FHOD3		F2RL1			ABCC3
ASS1		EFNA1			G0S2
EFNB2		GJB6			KLRC2
FAM83A		AIM2			SOD2
SERINC2		PKP3			LAMA4
PTGES		SPRY1			IL8
C13orf15		PAK6			WISP2
BIK		C9orf169			TXNIP
SERPINA1		DSC3			C1QTNF1
PADI3		BMP2			CA12
ANXA8L1		SPINT1			GSTM1
BIRC3		C11orf80			LSAMP
IL1A		SNORA61			C21orf81
ARTN		PTGS2			MIR1978
PODXL		EFHD2			CSF2
AFAP1L2		TRIM47			ENO2
RBM47		SORL1			AADAC
ACAT2		LOC100134474			FAM24B
TINAGL1		SOX4			DPYSL3
LOC390557					MMP1
DSP					CLDN11
FAM84B					FAM69A
CXCR7					AKR1B1
CSF2					LOC729970
PLAU					LUM
PCDH7					LOC283050
CNTN1					FOXF1
CITED4					GSTM2
SOX7					TRNP1
TH					HPCAL1
KRT86					NOV
LOC340274
TNFAIP3
TSPAN13
FLJ40504
DHRS3
ARHGDIB
ALOX5AP
KRT18P13
DBNDD2
ADAM8
CXADR
KRT7
ANXA3
MIR205
KCNK1
TNFSF10
MMP28
TUBA4A
TPD52L1
BTBD11
PKP2
IFI27
CLDN1
CYP27B1
HES1
SLC2A9
C8orf55
HAS3
CNTNAP2
KIAA1671
CYP2J2
GBP4
IL28RA
SULF2
AGPAT9
AMTN
SEMA4D
FLJ22662
PDPN
TMEM51
AR
MGC42367
DSG3
PAQR4
MYO5C
FOXA2
KCNS3
SOX9
RHPN2
ALDH3A1
SVIL
TNF
KRT8
PLEK2
LAMB3
ABLIM1
LOC392871
PERP
LPAR5
SNCG
CTSH
FYB
NET1
PRAGMIN
DLL1
FOXA1
MGC57346
RARRES3
MST1R
C20orf75
CD82
HS3ST1
BRI3BP
CD9
KCNN4
BACE2
CD74
LOC644743
C16orf74
PLS1
ID3
CENTA1
ITGA2
ADRB2
OCIAD2
SLFN11
PPL
TAGLN3
DSC2
RASSF7
LOC650428
PKP1
RNF165
UPP1
NCOA7
MCM4
FOXO1
CREG1
DUSP6
CMTM7
LOC647954
LAPTM5
STAP2
ARL14
S100A14
LYPD3
GSDMC
SMPDL3B
LOC100133583
LTB
NP
THBS1
LOC646723
ST6GALNAC2
COL18A1
MOSC1
STMN3
GALNTL4
PRKCH
PCSK9
SDC1
SERTAD4
C10orf35
JAG1
MYB
IL4R
CDC45L
PSTPIP2
C16orf75
LOC399965
FJX1
LOC642299
FBP1
F11R
SHROOM2
TRIP13
C1orf135
LRG1
MTSS1
TMEM132A
C2orf55
SLC37A2
CAV2
ACOT7
EVPL
MGST2
CBS
F2RL1
EFNA1
GJB6
AIM2
PKP3
SPRY1
PAK6
C9orf169
DSC3
BMP2
SPINT1
C11orf80
SNORA61
PTGS2
EFHD2
TRIM47
SORL1
LOC100134474
SOX4
